# Supplementary material for: Anti-Cancer Activity of Phytochemicals Targeting Hypoxia-Inducible Factor-1 Alpha
Source: Int J Mol Sci. 2021 Sep 10;22(18):9819. doi: 10.3390/ijms22189819 (PMC8467787; doi:10.3390/ijms22189819)
Supplement: Supplementary file 1 [file ijms-22-09819-s001.zip]

Archive with 1 entries (1 files):
- ijms-1343737-supplementary.pdf
